# Supplementary material for: A Meta-Analysis of the Effects of Dietary Yeast Mannan-Rich Fraction on Broiler Performance and the Implication for Greenhouse Gas Emissions from Chicken Production
Source: Animals (Basel). 2024 May 28;14(11):1595. doi: 10.3390/ani14111595 (PMC11171374; doi:10.3390/ani14111595)
Supplement: Supplementary file 1 [file animals-14-01595-s001.zip]

Archive with 1 entries (1 files):
- animals-2962944-supplementary.pdf
